# Supplementary material for: Should heart rate variability be “corrected” for heart rate? Biological, quantitative, and interpretive considerations
Source: Psychophysiology. 2018 Oct 25;56(2):e13287. doi: 10.1111/psyp.13287 (PMC6378407; doi:10.1111/psyp.13287)
Supplement: Supplementary file 1 [file PSYP-56-na-s001.zip]

Archive with 2 entries (2 files):
- psyp_13287_Appendix S1.docx
- psyp_13287_figures S1-S6.pptx
